# Supplementary material for: Evaluation of the In Vitro Antifungal Activity of Novel Arylsulfonamides against Candida spp
Source: Microorganisms. 2023 Jun 8;11(6):1522. doi: 10.3390/microorganisms11061522 (PMC10304118; doi:10.3390/microorganisms11061522)
Supplement: Supplementary file 1 [file microorganisms-11-01522-s001.zip]

Archive with 1 entries (1 files):
- microorganisms-2282175-supplementary.pdf
